# Supplementary material for: Intrinsic and regulated properties of minimally edited trypanosome mRNAs
Source: Nucleic Acids Res. 2019 Jan 30;47(7):3640–57. doi: 10.1093/nar/gkz012 (PMC6468165; doi:10.1093/nar/gkz012)
Supplement: gkz012_Supplemental_Files [file gkz012_supplemental_files.zip]

Archive with 2 entries (2 files):
- Supplementary Data.pdf
- Table S1-S4.xlsx
