# Supplementary material for: Intrinsic and regulated properties of minimally edited trypanosome mRNAs
Source: Nucleic Acids Res. 2019 Jan 30;47(7):3640–57. doi: 10.1093/nar/gkz012 (PMC6468165; doi:10.1093/nar/gkz012)
Supplement: gkz012_Supplemental_Files [file gkz012_supplemental_files.zip › Table S1-S4.xlsx]

## Sheet: S1 primers
TREAT Oligonucleotides
CYb Forward		5'-TCG TCG GCA GCG TCA GAT GTG TAT AAG AGA CAG GTT AAG AAT AAT GGT TAT AAA TTT TAT-3'
CYb Reverse		5'-GTC TCG TGG GCT CGG AGA TGT GTA TAA GAG ACA GCT ATA TAA ACA ACC TGA CAT TAA AAG-3'
MURF2 Forward		5'-TCG TCG GCA GCG TCA GAT GTG TAT AAG AGA CAG ATA TAG AAA GGT ATA TAA TCT ATA ATG-3'
MURF2 Reverse		5'-GTC TCG TGG GCT CGG AGA TGT GTA TAA GAG ACA GTA ATA CAT AAC AAA TCA AAA ACA-3'
qPCR Primers and Amplicon Lengths
NeverEdited (Total) Region Oligonucleotides
CYb Forward	97bp	5'-TGT GGA GTG TGT TTA GCT TGA-3'
CYb Reverse		5'-TCA CAA AAC CCA AAT CAA AA-3'
MURF2 Forward	113bp	5'-CGA GTT TTT CAT ATT TAT AAC ATT CC-3'
MURF2 Reverse		5'-ATG CAC AAA ACA TTA CAT TAA ACA-3'
Oligonucleotides for Knockdown Verification
TbRGG2 Forward	144bp	5'-CGA TAG CGG AAG GAG ATT GTA G-3'
TbRGG2 Reverse		5'-GCT TGA CGC CAG TTT CCA G-3'
GAP1 Forward	117bp	5'-AAC GTA TTG CGG ATG CTT AC-3'
GAP1 Reverse		5'-GAA CCA CAC GCT CAC AAC AG-3'
RBP16 Forward	135bp	5'-GCA GGG GAC GTA ATG ATA -3'
RBP16 Reverse		5'-CTG CAG AAA AAC CAA GAG CAC-3'
MRP1 Forward	129bp	5'-CGG AAG CGA TCT GTA AGT GAC-3'
MRP1 Reverse		5'-CCC TCA ACC TTT CCC TTT TC-3'

## Sheet: S2 reads
A) CYb WT: Total Sequences												E) MURF2 WT: Total Sequences
Replicate	Induction	Standard Alignments	Non-Standard	1-Mismatch	2-Mismatch	>3-Mismatch	Indels	Total				Replicate	Induction	Standard Alignments	Non-Standard	1-Mismatch	2-Mismatch	>3-Mismatch	Indels	Total
1	-	773144 (84.49%)	141907 (15.51%)	14658 (1.60%)	1718 (0.19%)	359 (0.04%)	125172 (13.68%)	915051				1	-	789590 (88.59%)	101663 (11.41%)	8891 (1.00%)	709 (0.08%)	129 (0.01%)	91934 (10.32%)	891253
2	-	256253 (85.70%)	42756 (14.30%)	4287 (1.43%)	466 (0.16%)	99 (0.03%)	37904 (12.68%)	299009				2	-	1455669 (91.83%)	129478 (8.17%)	12079 (0.76%)	350 (0.02%)	4 (0.00%)	117045 (7.38%)	1585147
3	-	937403 (86.80%)	142595 (13.20%)	15913 (1.47%)	1834 (0.17%)	337 (0.03%)	124511 (11.53%)	1079998				3	-	381216 (92.57%)	30602 (7.43%)	3354 (0.81%)	161 (0.04%)	19 (0.00%)	27068 (6.57%)	411818
4	-	528511 (84.31%)	98354 (15.69%)	8753 (1.40%)	904 (0.14%)	167 (0.03%)	88530 (14.12%)	626865				4	-	878400 (95.15%)	44778 (4.85%)	6277 (0.68%)	155 (0.02%)	4 (0.00%)	38342 (4.15%)	923178
5	-	540968 (84.76%)	97259 (15.24%)	8039 (1.26%)	786 (0.12%)	152 (0.02%)	88282 (13.83%)	638227				5	-	1119978 (91.63%)	102251 (8.37%)	8594 (0.70%)	222 (0.02%)	13 (0.00%)	93422 (7.64%)	1222229
	Total	3036279	522871	51650	5708	1114	464399	3559150					Total	4624853	408772	39195	1597	169	367811	5033625
B) CYb WT: Unique Sequences												F) MURF2 WT: Unique Sequences
Replicate	Induction	Standard Alignments	Non-Standard	1-Mismatch	2-Mismatch	>3-Mismatch	Indels	Total				Replicate	Induction	Standard Alignments	Non-Standard	1-Mismatch	2-Mismatch	>3-Mismatch	Indels	Total
1	-	64358 (41.17%)	91952 (58.83%)	5016 (3.21%)	875 (0.56%)	194 (0.12%)	85867 (54.93%)	156310				1	-	28616 (31.96%)	60930 (68.04%)	2961 (3.31%)	563 (0.63%)	122 (0.14%)	57284 (63.97%)	89546
2	-	32218 (51.37%)	30494 (48.63%)	1837 (2.93%)	259 (0.41%)	72 (0.11%)	28326 (45.17%)	62712				2	-	15487 (55.11%)	12613 (44.89%)	930 (3.31%)	71 (0.25%)	1 (0.00%)	11611 (41.32%)	28100
3	-	85879 (48.92%)	89679 (51.08%)	5410 (3.08%)	838 (0.48%)	171 (0.10%)	83260 (47.43%)	175558				3	-	10575 (42.99%)	14025 (57.01%)	844 (3.43%)	112 (0.46%)	18 (0.07%)	13051 (53.05%)	24600
4	-	65975 (49.17%)	68197 (50.83%)	3893 (2.90%)	632 (0.47%)	135 (0.10%)	63537 (47.35%)	134172				4	-	9434 (64.18%)	5266 (35.82%)	517 (3.52%)	38 (0.26%)	1 (0.01%)	4710 (32.04%)	14700
5	-	69838 (50.91%)	67351 (49.09%)	3950 (2.88%)	584 (0.43%)	128 (0.09%)	62689 (45.70%)	137189				5	-	16401 (55.98%)	12899 (44.02%)	898 (3.06%)	67 (0.23%)	4 (0.01%)	11930 (40.72%)	29300
	Total	318268	347673	20106	3188	700	323679	665941					Total	80513	105733	6150	851	146	98586	18624
C) CYb RNAi: Total Sequences											G) MURF2 RNAi: Total Sequences
RNAi	Replicate	Induction	Standard Alignments	Non-Standard	1-Mismatch	2-Mismatch	>3-Mismatch	Indels	Total		RNAi	Replicate	Induction	Standard Alignments	Non-Standard	1-Mismatch	2-Mismatch	>3-Mismatch	Indels	Total
GAP1	1	-	418508 (91.75%)	37615 (8.25%)	3586 (0.79%)	259 (0.06%)	36 (0.01%)	33734 (7.40%)	456123		GAP1	1	-	319931 (91.15%)	31068 (8.85%)	2226 (0.63%)	121 (0.03%)	16 (0.00%)	28705 (8.18%)	350999
GAP1	1	+	428237 (93.90%)	27840 (6.10%)	3595 (0.79%)	248 (0.05%)	39 (0.01%)	23958 (5.25%)	456077		GAP1	1	+	166606 (92.60%)	13319 (7.40%)	1155 (0.64%)	53 (0.03%)	8 (0.00%)	12103 (6.73%)	179925
GAP1	2	-	429591 (91.17%)	41624 (8.83%)	3662 (0.78%)	270 (0.06%)	56 (0.01%)	37636 (7.99%)	471215		GAP1	2	-	329789 (91.48%)	30725 (8.52%)	2279 (0.63%)	124 (0.03%)	19 (0.01%)	28303 (7.85%)	360514
GAP1	2	+	353692 (93.98%)	22654 (6.02%)	2970 (0.79%)	180 (0.05%)	29 (0.01%)	19475 (5.17%)	376346		GAP1	2	+	169093 (93.32%)	12101 (6.68%)	1165 (0.64%)	50 (0.03%)	4 (0.00%)	10882 (6.01%)	181194
MRP1/2	1	-	449983 (92.56%)	36171 (7.44%)	3880 (0.80%)	296 (0.06%)	52 (0.01%)	31943 (6.57%)	486154		MRP1/2	1	-	277062 (91.24%)	26602 (8.76%)	1858 (0.61%)	98 (0.03%)	12 (0.00%)	24634 (8.11%)	303664
MRP1/2	1	+	267307 (95.21%)	13442 (4.79%)	2260 (0.80%)	125 (0.04%)	19 (0.01%)	11038 (3.93%)	280749		MRP1/2	1	+	271091 (88.60%)	34868 (11.40%)	2058 (0.67%)	98 (0.03%)	13 (0.00%)	32699 (10.69%)	305959
MRP1/2	2	-	412200 (92.98%)	31117 (7.02%)	3529 (0.80%)	233 (0.05%)	37 (0.01%)	27318 (6.16%)	443317		MRP1/2	2	-	241642 (89.81%)	27424 (10.19%)	1729 (0.64%)	96 (0.04%)	17 (0.01%)	25582 (9.51%)	269066
MRP1/2	2	+	249467 (94.84%)	13580 (5.16%)	2067 (0.79%)	125 (0.05%)	25 (0.01%)	11363 (4.32%)	263047		MRP1/2	2	+	202394 (88.33%)	26749 (11.67%)	1659 (0.72%)	68 (0.03%)	10 (0.00%)	25012 (10.92%)	229143
RBP16	1	-	428237 (93.90%)	27840 (6.10%)	3595 (0.79%)	248 (0.05%)	39 (0.01%)	23958 (5.25%)	456077		RBP16	1	-	419918 (92.22%)	35426 (7.78%)	2747 (0.60%)	126 (0.03%)	19 (0.00%)	32534 (7.14%)	455344
RBP16	1	+	449983 (92.56%)	36171 (7.44%)	3880 (0.80%)	296 (0.06%)	52 (0.01%)	31943 (6.57%)	486154		RBP16	1	+	393206 (83.38%)	78399 (16.62%)	3087 (0.65%)	156 (0.03%)	26 (0.01%)	75130 (15.93%)	471605
RBP16	2	-	533121 (91.38%)	50276 (8.62%)	4635 (0.79%)	350 (0.06%)	62 (0.01%)	45229 (7.75%)	583397		RBP16	2	-	235594 (90.53%)	24646 (9.47%)	1608 (0.62%)	111 (0.04%)	10 (0.00%)	22917 (8.81%)	260240
RBP16	2	+	398069 (93.94%)	25675 (6.06%)	3357 (0.79%)	214 (0.05%)	36 (0.01%)	22068 (5.21%)	423744		RBP16	2	+	296077 (85.45%)	50411 (14.55%)	2253 (0.65%)	125 (0.04%)	15 (0.00%)	48018 (13.86%)	346488
TbRGG2	1	-	275674 (91.97%)	24074 (8.03%)	2262 (0.75%)	153 (0.05%)	32 (0.01%)	21627 (7.22%)	299748		TbRGG2	1	-	450953 (91.92%)	39633 (8.08%)	3078 (0.63%)	172 (0.04%)	20 (0.00%)	36363 (7.41%)	490586
TbRGG2	1	+	352839 (93.01%)	26510 (6.99%)	3097 (0.82%)	210 (0.06%)	35 (0.01%)	23168 (6.11%)	379349		TbRGG2	1	+	354906 (93.76%)	23612 (6.24%)	2578 (0.68%)	124 (0.03%)	18 (0.00%)	20892 (5.52%)	378518
TbRGG2	2	-	267675 (91.43%)	25091 (8.57%)	2222 (0.76%)	168 (0.06%)	39 (0.01%)	22662 (7.74%)	292766		TbRGG2	2	-	357366 (91.93%)	31350 (8.07%)	2568 (0.66%)	143 (0.04%)	33 (0.01%)	28606 (7.36%)	388716
TbRGG2	2	+	185439 (92.67%)	14671 (7.33%)	1616 (0.81%)	123 (0.06%)	18 (0.01%)	12914 (6.45%)	200110		TbRGG2	2	+	396449 (93.65%)	26882 (6.35%)	2883 (0.68%)	161 (0.04%)	31 (0.01%)	23807 (5.62%)	423331
		Total	5900022	454351	50213	3498	606	400034	6354373				Total	4882077	513215	34931	1826	271	476187	5395292
D) CYb RNAi: Unique Sequences											H) MURF2 RNAi: Unique Sequences
RNAi	Replicate	Induction	Standard Alignments	Non-Standard	1-Mismatch	2-Mismatch	>3-Mismatch	Indels	Total		RNAi	Replicate	Induction	Standard Alignments	Non-Standard	1-Mismatch	2-Mismatch	>3-Mismatch	Indels	Total
GAP1	1	-	49297 (64.95%)	26604 (35.05%)	1805 (2.38%)	214 (0.28%)	33 (0.04%)	24552 (32.35%)	75901		GAP1	1	-	22759 (51.65%)	21306 (48.35%)	1129 (2.56%)	111 (0.25%)	16 (0.04%)	20050 (45.50%)	44065
GAP1	1	+	14244 (49.88%)	14311 (50.12%)	824 (2.89%)	122 (0.43%)	34 (0.12%)	13331 (46.69%)	28555		GAP1	1	+	9991 (53.10%)	8825 (46.90%)	525 (2.79%)	43 (0.23%)	8 (0.04%)	8249 (43.84%)	18816
GAP1	2	-	51375 (63.64%)	29348 (36.36%)	1841 (2.28%)	230 (0.28%)	53 (0.07%)	27224 (33.73%)	80723		GAP1	2	-	21219 (51.41%)	20052 (48.59%)	1027 (2.49%)	115 (0.28%)	19 (0.05%)	18891 (45.77%)	41271
GAP1	2	+	10936 (48.20%)	11755 (51.80%)	690 (3.04%)	112 (0.49%)	26 (0.11%)	10927 (48.16%)	22691		GAP1	2	+	7167 (48.90%)	7489 (51.10%)	457 (3.12%)	41 (0.28%)	4 (0.03%)	6987 (47.67%)	14656
MRP1/2	1	-	41283 (63.84%)	23387 (36.16%)	1427 (2.21%)	204 (0.32%)	46 (0.07%)	21710 (33.57%)	64670		MRP1/2	1	-	20376 (52.05%)	18774 (47.95%)	988 (2.52%)	96 (0.25%)	12 (0.03%)	17678 (45.15%)	39150
MRP1/2	1	+	3080 (38.22%)	4978 (61.78%)	191 (2.37%)	49 (0.61%)	17 (0.21%)	4721 (58.59%)	8058		MRP1/2	1	+	21554 (48.15%)	23210 (51.85%)	997 (2.23%)	93 (0.21%)	13 (0.03%)	22107 (49.39%)	44764
MRP1/2	2	-	28797 (60.76%)	18598 (39.24%)	1138 (2.40%)	151 (0.32%)	33 (0.07%)	17276 (36.45%)	47395		MRP1/2	2	-	16531 (46.47%)	19045 (53.53%)	849 (2.39%)	90 (0.25%)	17 (0.05%)	18089 (50.85%)	35576
MRP1/2	2	+	2649 (33.32%)	5300 (66.68%)	174 (2.19%)	37 (0.47%)	15 (0.19%)	5074 (63.83%)	7949		MRP1/2	2	+	17504 (48.38%)	18679 (51.62%)	880 (2.43%)	59 (0.16%)	10 (0.03%)	17730 (49.00%)	36183
RBP16	1	-	14244 (49.88%)	14311 (50.12%)	824 (2.89%)	122 (0.43%)	34 (0.12%)	13331 (46.69%)	28555		RBP16	1	-	22091 (49.75%)	22313 (50.25%)	1180 (2.66%)	118 (0.27%)	19 (0.04%)	20996 (47.28%)	44404
RBP16	1	+	41283 (63.84%)	23387 (36.16%)	1427 (2.21%)	204 (0.32%)	46 (0.07%)	21710 (33.57%)	64670		RBP16	1	+	39959 (44.38%)	50080 (55.62%)	1670 (1.85%)	146 (0.16%)	26 (0.03%)	48238 (53.57%)	90039
RBP16	2	-	54776 (61.98%)	33601 (38.02%)	1960 (2.22%)	234 (0.26%)	54 (0.06%)	31353 (35.48%)	88377		RBP16	2	-	13272 (45.58%)	15847 (54.42%)	783 (2.69%)	101 (0.35%)	10 (0.03%)	14953 (51.35%)	29119
RBP16	2	+	8429 (43.52%)	10941 (56.48%)	375 (1.94%)	82 (0.42%)	27 (0.14%)	10457 (53.99%)	19370		RBP16	2	+	29080 (46.46%)	33513 (53.54%)	1218 (1.95%)	116 (0.19%)	15 (0.02%)	32164 (51.39%)	62593
TbRGG2	1	-	25267 (62.13%)	15400 (37.87%)	985 (2.42%)	113 (0.28%)	32 (0.08%)	14270 (35.09%)	40667		TbRGG2	1	-	22337 (47.32%)	24870 (52.68%)	1337 (2.83%)	153 (0.32%)	20 (0.04%)	23360 (49.48%)	47207
TbRGG2	1	+	23365 (59.47%)	15927 (40.53%)	1093 (2.78%)	146 (0.37%)	31 (0.08%)	14657 (37.30%)	39292		TbRGG2	1	+	18472 (55.05%)	15085 (44.95%)	1202 (3.58%)	112 (0.33%)	18 (0.05%)	13753 (40.98%)	33557
TbRGG2	2	-	23818 (59.24%)	16388 (40.76%)	957 (2.38%)	135 (0.34%)	36 (0.09%)	15260 (37.95%)	40206		TbRGG2	2	-	18435 (47.71%)	20205 (52.29%)	1168 (3.02%)	130 (0.34%)	33 (0.09%)	18874 (48.85%)	38640
TbRGG2	2	+	14078 (60.04%)	9368 (39.96%)	644 (2.75%)	98 (0.42%)	16 (0.07%)	8610 (36.72%)	23446		TbRGG2	2	+	19775 (53.43%)	17237 (46.57%)	1315 (3.55%)	140 (0.38%)	31 (0.08%)	15751 (42.56%)	37012
		Total	406921	273604	16355	2253	533	254463	680525				Total	320522	336530	16725	1664	271	317870	657052

## Sheet: S3 CYb
CYb	Average of Uninduced		MRP1/2 RNAi						RBP16 RNAi						TbrGG2 RNAi						GAP1 RNAi
	Replicate 1	Replicate 2	Replicate 1			Replicate 2			Replicate 1			Replicate 2			Replicate 1			Replicate 2			Replicate 1			Replicate 2
EPS	renorm. count1	renorm. count1	renorm. count	p value	q value	renorm. count	p value	q value	renorm. count	p value	q value	renorm. count	p value	q value	renorm. count	p value	q value	renorm. count	p value	q value	renorm. count	p value	q value	renorm. count	p value	q value
557	2292.64	2122.57	3533.06	0.0257539	0.214616	4144.03	0.00112293	0.0089752	913.647	0.0294876	0.0958347	6473.93	0	0	623.755	0.00770777	0.0286288	570.111	0.00587176	0.0254443	913.647	0.0294876	0.0958347	869.978	0.0244253	0.0872332
558	13050.8	13562.7	14985.7	0.692714	0.914147	12641.6	0.875583	0.912559	7905.39	0.203604	0.339412	14728.1	0.737959	0.767477	11482.9	0.667713	0.789116	10525.2	0.512651	0.701522	7905.39	0.203604	0.339412	7508.65	0.172337	0.287228
559	10392.6	8472.3	8146.34	0.777319	0.914147	7993.45	0.751675	0.912559	22189.8	0.00502722	0.0326769	11290.8	0.682812	0.767477	4758.87	0.30409	0.527089	4742.97	0.302448	0.56169	22189.8	0.00502722	0.0326769	16968.3	0.0974986	0.207086
560	1208.14	1164.85	936.978	0.523636	0.848787	628.478	0.153792	0.384481	1299.51	0.77269	0.819153	644.93	0.166294	0.537087	1216.96	0.937931	0.969549	1144.2	0.913911	0.913911	1299.51	0.77269	0.819153	1238.63	0.893998	0.925922
561	349.27	265.69	250.656	0.77063	0.914147	242.226	0.737771	0.912559	447.953	0.471067	0.612386	60.4622	0.20501	0.537087	41.0365	0.171602	0.371804	34.1908	0.160856	0.392448	447.953	0.471067	0.612386	577.473	0.165965	0.287228
562	58.79	37.98	47.7441	0.980257	0.980257	58.9198	0.682426	0.912559	25.9775	0.384386	0.555225	20.1541	0.273105	0.537087	17.7825	0.234827	0.469654	20.6735	0.282029	0.56169	25.9775	0.384386	0.555225	45.9867	0.925922	0.925922
563	25.3	17.3	5.96801	0.151742	0.632257	0	NA	NA	4.43518	0.11487	0.229741	6.71802	0.172786	0.537087	2.27981	0.0753826	0.195995	0.795134	0.0552512	0.179566	4.43518	0.11487	0.229741	8.29269	0.223936	0.329318
564	60.27	59.91	29.8401	0.000424502	0.0106125	32.7332	0.00143603	0.0089752	23.4431	1.95815e-05	0.000254559	24.6327	3.61164e-05	0.000210656	17.3265	6.287e-07	4.0864e-06	17.4929	6.948e-07	4.5164e-06	23.4431	1.95815e-05	0.000254559	18.847	1.5471e-06	1.93387e-05
565	650.12	584.98	763.905	0.0213837	0.214616	405.892	0.000874957	0.0089752	1024.53	2e-10	4.1e-09	275.439	7.49e-08	9.735e-07	1842.99	0	0	1649.11	0	0	1024.53	2e-10	4.1e-09	1381.86	0	0
566	179.45	172.89	190.976	0.577175	0.848787	124.386	0.0511506	0.159846	167.27	0.737429	0.819153	67.1802	4.05108e-05	0.000210656	213.39	0.161039	0.371804	190.037	0.601574	0.766656	167.27	0.737429	0.819153	205.056	0.276716	0.3641
567	3874.93	3981.16	3664.36	0.30348	0.781992	3188.22	0.00388846	0.0162019	4394.63	0.0686425	0.162246	3065.66	0.000764503	0.00331285	6539.85	0	0	5784.6	0	0	4394.63	0.0686425	0.162246	5083.42	6.5242e-06	5.43682e-05
568	1642.78	1924.06	1169.73	0.43215	0.848787	837.971	0.226215	0.471281	2249.27	0.55099	0.65117	911.412	0.264352	0.537087	3432.93	0.0347426	0.100367	3035.03	0.109148	0.315317	2249.27	0.55099	0.65117	3254.5	0.0597057	0.152397
569	9038.2	8591.23	11082.6	0.274572	0.781992	9859.25	0.614808	0.90413	5858.24	0.154348	0.286647	7203.96	0.437741	0.599015	10522.2	0.410725	0.562045	9374.63	0.787355	0.818849	5858.24	0.154348	0.286647	8582.18	0.910799	0.925922
570	48.42	61.8	53.7121	0.946099	0.980257	39.2799	0.443989	0.693733	5.06878	0.0155314	0.0673027	35.8295	0.351172	0.537087	108.063	0.0104519	0.0339685	98.5966	0.0354854	0.131803	5.06878	0.0155314	0.0673027	12.816	0.0408419	0.127631
571	221.31	301.09	167.104	0.320381	0.781992	176.759	0.372545	0.665259	29.1455	0.0142649	0.0673027	228.413	0.72915	0.767477	360.665	0.293565	0.527089	334.751	0.437347	0.634514	29.1455	0.0142649	0.0673027	39.2018	0.0190614	0.08404
572	200.96	227	167.104	0.127722	0.632257	124.386	0.0036001	0.0162019	124.185	0.00352548	0.0305541	188.105	0.400482	0.578474	382.551	4.31e-08	3.736e-07	408.699	2e-10	2.2e-09	124.185	0.00352548	0.0305541	142.483	0.0201696	0.08404
573	232.55	273.51	89.5202	0.067733	0.423331	150.573	0.252344	0.485278	108.345	0.105995	0.229656	158.993	0.293443	0.537087	332.396	0.375227	0.562045	347.473	0.291342	0.56169	108.345	0.105995	0.229656	105.543	0.0994014	0.207086
574	366.53	606.96	274.529	0.568374	0.848787	183.306	0.414698	0.691163	210.354	0.457513	0.612386	915.89	0.248691	0.537087	802.947	0.395357	0.562045	815.807	0.376421	0.611684	210.354	0.457513	0.612386	289.49	0.595952	0.74494
575	785.45	1061.94	751.969	0.543896	0.848787	569.558	0.210702	0.471281	279.416	0.0227805	0.0846133	1276.42	0.212519	0.537087	1120.75	0.486134	0.631974	1198.27	0.33183	0.575173	279.416	0.0227805	0.0846133	393.526	0.0609587	0.152397
576	170.2	162.66	161.136	0.896806	0.97479	248.773	0.0435138	0.155406	141.926	0.548072	0.65117	206.019	0.331732	0.537087	314.157	0.000292698	0.00152203	323.619	0.000116369	0.00060512	141.926	0.548072	0.65117	151.53	0.714962	0.851146
577	5248.78	5608.08	4571.5	0.446298	0.848787	5603.93	0.876057	0.912559	5731.52	0.787647	0.819153	4337.6	0.332308	0.537087	4439.24	0.379321	0.562045	4958.45	0.676171	0.799111	5731.52	0.787647	0.819153	6747.99	0.240896	0.334578
578	4608.14	5103.91	4291	0.718365	0.914147	4870.7	0.992524	0.992524	3305.48	0.322327	0.492971	3894.21	0.539277	0.690686	4068.08	0.615015	0.761447	4077.45	0.619222	0.766656	3305.48	0.322327	0.492971	2919.03	0.216328	0.329318
579	1429.51	1203.09	2023.16	0.212891	0.760324	2232.41	0.106439	0.295665	603.184	0.208869	0.339412	1108.47	0.714188	0.767477	1270.31	0.935405	0.969549	1144.99	0.762742	0.818849	603.184	0.208869	0.339412	468.914	0.135359	0.260306
580	509.43	438.43	602.769	0.344076	0.781992	504.092	0.824691	0.912559	218.591	0.0607892	0.158052	394.124	0.557862	0.690686	468.728	0.969549	0.969549	424.601	0.717194	0.81074	218.591	0.0607892	0.158052	150.776	0.0176435	0.08404
581	2.47	1.51	0	NA	NA	6.54664	0	0	1.26719	0.0415603	0.120063	4.47868	8.5223e-06	7.38599e-05	0.911922	0.00585483	0.0253709	1.59027	0.166036	0.392448	1.26719	0.0415603	0.120063	0	NA	NA
582	43352.9	43992.4	42038.7	0.804449	0.914147	45132.6	0.82492	0.912559	42737.4	0.887304	0.887304	42478.1	0.856356	0.856356	45618.9	0.768059	0.86824	48776.7	0.439279	0.634514	42737.4	0.887304	0.887304	42835.5	0.899058	0.925922
1 Partially edited sequences were renormalized to 100,000 sequences

## Sheet: S4 MURF2
MURF2	Average of Uninduced		MRP1/2 RNAi						RBP16 RNAi						TbrGG2 RNAi						GAP1 RNAi
	Replicate 1	Replicate 2	Replicate 1			Replicate 2			Replicate 1			Replicate 2			Replicate 1			Replicate 2			Replicate 1			Replicate 2
EPS	renorm. count1	renorm. count	renorm. count	p value	q value	renorm. count	p value	q value	renorm. count	p value	q value	renorm. count	p value	q value	renorm. count	p value	q value	renorm. count	p value	q value	renorm. count	p value	q value	renorm. count	p value	q value
439	980.8	927.46	2984.5	0	0	2746.66	0	0	4966.6	0	0	4024.37	0	0	264.723	0.0016962	0.00508861	246.699	0.00127788	0.00447257	958.412	0.98446	0.98446	563.017	0.074957	0.0983811
440	3291.21	3375.99	4442.92	0.272332	0.357436	4623.62	0.201771	0.249955	3525.69	0.849248	0.938642	3155.51	0.86011	0.903115	5864.89	0.012252	0.028588	5458.62	0.0354843	0.074517	5030.95	0.0930368	0.129906	4447.83	0.270212	0.298655
441	19746.7	18112.4	24410.9	0.157834	0.254963	24891.4	0.124492	0.186738	23199.6	0.271219	0.406828	24967.1	0.119778	0.20585	21535	0.501991	0.585656	20643.2	0.658814	0.691754	27849.9	0.0215328	0.0322992	21778.5	0.46289	0.486034
442	40.44	42.24	62.7685	0.212632	0.311324	79.0001	0.0284846	0.0598177	69.4927	0.101525	0.213202	79.1225	0.0279727	0.0652696	38.1678	0.853503	0.894644	30.6477	0.53388	0.62286	107.122	0.000130032	0.000390095	84.9644	0.0111652	0.0234468
443	159.77	172.22	210.138	0.599671	0.662794	167.17	0.988818	0.988818	165.577	0.996073	0.996073	132.53	0.69076	0.805887	605.783	1.706e-07	8.957e-07	598.388	2.735e-07	1.4356e-06	223.724	0.492457	0.51708	209.852	0.602038	0.602038
444	34.14	34.25	26.7448	0.530677	0.655542	19.0447	0.202345	0.249955	173.023	0	0	168.63	0	0	18.9088	0.198328	0.320376	13.048	0.0751604	0.143488	102.382	9.6e-09	6.73e-08	58.349	0.0421185	0.0675928
445	2065.35	2414.48	5949.91	2.79e-08	1.465e-07	4464.21	0.000868723	0.00260617	3342.39	0.0988461	0.213202	3717.28	0.0269869	0.0652696	3958.6	0.0100827	0.0264671	4089.79	0.00561611	0.0147423	1267.45	0.145439	0.17966	1247.85	0.137496	0.169848
446	21150.8	21256.4	45239.7	0	0	39478.2	0	0	36579	0	0	37976.3	0	0	33640.2	2.31e-08	1.616e-07	34861.9	8e-10	5.9e-09	33825	1.43e-08	7.49e-08	38516.5	0	0
447	3062.38	3179.78	2431.6	2.1097e-06	8.8608e-06	2461.7	5.7452e-06	3.01624e-05	4009.3	1e-09	4.2e-09	4065.91	1e-10	3e-10	3365.77	0.0923542	0.16162	3329.06	0.152536	0.220492	1831.51	0	0	1663.46	0	0
448	527.45	481.8	489.594	0.902375	0.902375	491.634	0.91557	0.961349	717.973	0.0817571	0.213202	693.311	0.123713	0.20585	119.406	0.00167303	0.00508861	124.108	0.001906	0.005718	302.407	0.0989759	0.129906	258.988	0.0450619	0.0675928
449	494.31	522.54	531.076	0.80996	0.850458	521.259	0.891607	0.961349	509.85	0.987915	0.996073	512.318	0.967012	0.967012	286.784	0.018631	0.0391251	378.089	0.16649	0.220492	225.62	0.00268105	0.00625577	224.183	0.00254972	0.00764915
450	249.56	268.69	222.146	0.576453	0.662794	198.911	0.363069	0.423581	172.314	0.189763	0.30654	166.652	0.162474	0.227463	193.29	0.320012	0.420016	278.257	0.772605	0.772605	98.5903	0.0153145	0.0250388	110.556	0.0248249	0.0434436
451	1070.51	1078.49	694.82	0.112865	0.197513	757.554	0.185675	0.249955	1273.56	0.40585	0.501345	1138.38	0.789682	0.872807	1042.79	0.894644	0.894644	1180.39	0.658369	0.691754	494.848	0.0155002	0.0250388	388.994	0.0042032	0.0110334
452	156.08	169.19	127.174	0.222374	0.311324	113.563	0.0912887	0.157155	123.03	0.172934	0.302634	118.684	0.130429	0.20585	170.179	0.795156	0.878857	202.699	0.167994	0.220492	67.3069	0.00103674	0.00272145	52.207	0.000144715	0.000561051
453	61.35	60.29	34.3862	0.0550775	0.105148	35.2679	0.0636991	0.121607	51.765	0.511124	0.596311	44.5064	0.236476	0.310375	77.0359	0.239266	0.334973	82.8397	0.110042	0.192574	25.5956	0.0105822	0.0202024	29.6863	0.0238627	0.0434436
454	209.32	207.41	131.541	0.0303623	0.0637609	149.536	0.0972863	0.157155	175.505	0.354319	0.496046	174.564	0.340716	0.420885	272.427	0.0710038	0.135553	291.305	0.0194131	0.0452972	104.278	0.00334937	0.00703367	113.627	0.00758014	0.017687
455	1524.27	1475.04	664.8	8.2475e-06	2.88664e-05	852.072	0.000543185	0.00228138	1342.7	0.401888	0.501345	1127.99	0.0471525	0.0990203	2576.5	8.9e-09	9.31e-08	2759.5	0	2e-10	667.381	8.7944e-06	3.69366e-05	638.768	4.2722e-06	2.24291e-05
456	78.06	66.5	17.466	0.00707411	0.0165063	22.5715	0.014587	0.0340362	40.0647	0.113438	0.216563	42.0338	0.137234	0.20585	53.2248	0.349122	0.431269	42.1785	0.139123	0.220492	45.5032	0.188275	0.219654	49.136	0.255455	0.29803
457	7697.94	7939.01	2231.83	0.00029322	0.000769703	2640.86	0.000790538	0.00260617	3540.94	0.00555994	0.0194598	2931.98	0.00153818	0.00538363	5906.56	0.215238	0.322857	6283.68	0.319814	0.395064	9224.83	0.361986	0.400089	10766.9	0.0559837	0.0783772
458	2763.05	2619.33	698.64	0.000229016	0.000687049	961.403	0.00138027	0.0036232	1449.42	0.0216588	0.0649764	1240.74	0.00731416	0.0219425	547.655	7.37492e-05	0.000309747	455.467	3.5599e-05	0.000149516	587.75	0.000100364	0.000351273	650.029	0.0001603	0.000561051
459	34636.5	35596.5	8397.33	0	0	14324.4	0	0	14572.2	0	0	13522	0	0	19462.1	0	0	18650.2	0	0	16959.4	0	0	18146.5	0	0
1 Partially edited sequences were renormalized to 100,000 sequences
